# Supplementary material for: SERS Detection of Environmental Variability in Balneary Salt Lakes During Tourist Season: A Pilot Study
Source: Biosensors (Basel). 2025 Oct 1;15(10):655. doi: 10.3390/bios15100655 (PMC12564343; doi:10.3390/bios15100655)
Supplement: Supplementary file 1 [file biosensors-15-00655-s001.zip]

Archive with 1 entries (1 files):
- biosensors-3807342-supplementary.pdf
